# Supplementary material for: Effect of Hot-Air Drying Temperature on the Physicochemical, Functional, Compositional, and Structural Properties of Catfish (Clarias macrocephalus × C. gariepinus) Powder
Source: Foods. 2026 Jul 9;15(14):2443. doi: 10.3390/foods15142443 (PMC13408515; doi:10.3390/foods15142443)
Supplement: Supplementary file 1 [file foods-15-02443-s001.zip]

Archive with 1 entries (1 files):
- foods-4372672-supplementary.pdf
